# Supplementary material for: Non-invasive epidermis sampling for DNA methylation-based prediction of skin cancer phenotypes
Source: NPJ Precis Oncol. 2026 Jan 27;10:89. doi: 10.1038/s41698-026-01302-7 (PMC12948955; doi:10.1038/s41698-026-01302-7)
Supplement: Supplementary file 2 — Supplementary Tables [file 41698_2026_1302_MOESM2_ESM.xlsx]

## Sheet: Table S1
Table S1. Donor information, QC results of TapeLift samples and predicted DNA methylation ages - Main dataset.
Sample	Age [y/o]	Age group	Gender	Array barcode & position	∆Ct	Total DNA amount after pre-array QC [ng]	Passed QC steps? [Y/N]	DNA methylation age - 1st gen. TapeLift clock [y/o]	DNA methylation age - PC-based TapeLift clock [y/o]
1	25	18-29	F	208201610056_R01C01	1.3	22.2	Y	26.7588	27.7653
2	30	30-39	F	208201610056_R02C01	0.4	28.9	Y	30.4871	28.6135
3	35	30-39	F	208201610056_R03C01	1.8	20.6	Y	34.423	34.9996
4	27	18-29	M	208201610056_R07C01	0.3	28.5	Y	29.9702	28.0856
5	27	18-29	M	208201610056_R08C01	2.7	10.4	Y	26.9717	21.0496
6	53	50-59	M	208204790136_R04C01	0.6	18	Y	50.5313	54.6321
7	28	18-29	M	208204790136_R05C01	1.7	105.8	Y	34.7882	30.487
8	48	40-49	F	208204790136_R07C01	1.7	142.7	Y	47.8596	46.3421
9	27	18-29	F	208204790136_R08C01	0.1	22.2	Y	22.7777	29.3526
10	40	40-49	F	208418690089_R07C01	2.3	11.6	Y	45.7855	41.1574
11	44	40-49	M	208418690089_R08C01	0.2	40	Y	44.8853	43.5351
12	46	40-49	F	208418690090_R01C01	0	108.2	Y	49.9905	48.2705
13	47	40-49	F	208418690090_R02C01	1.2	23.9	N (Post-array QC)	-	-
14	82	>70	F	208418690090_R03C01	1.4	19.1	Y	69.0081	75.6108
15	56	50-59	M	208418690090_R04C01	0.2	50.5	Y	59.1195	53.343
16	23	18-29	M	208418690090_R06C01	2.7	16.5	Y	25.273	27.3539
17	29	18-29	F	n/a	3.4	3	N (Pre-array QC)	-	-
18	24	18-29	F	208418690090_R08C01	0.1	43.9	Y	31.3377	28.8519
19	24	18-29	F	208418690092_R01C01	0.3	35.6	Y	29.0593	28.8455
20	33	30-39	M	208418690092_R06C01	0.9	8	Y	26.706	33.4191
21	44	40-49	M	208418690092_R07C01	2.1	7.8	Y	50.5352	44.8972
22	50	50-59	M	208418690128_R02C01	0.6	24.6	Y	50.3434	53.2555
23	59	50-59	M	208418690128_R04C01	0.7	22.8	Y	57.8569	64.7884
24	50	50-59	M	208418690128_R05C01	0.4	162.1	Y	51.4148	50.6528
25	58	50-59	F	208418690128_R06C01	1.7	14.5	Y	59.3141	58.1033
26	57	50-59	F	208418690128_R07C01	0.4	80.4	Y	59.7734	54.9938
27	56	50-59	M	208418690128_R08C01	0.4	34	Y	48.9209	55.4319
28	75	>70	F	n/a	3.3	3.9	N (Pre-array QC)	-	-
29	34	30-39	F	208418690129_R02C01	0.2	67.5	Y	36.7529	39.0804
30	48	40-49	F	208418690129_R03C01	0.9	28	Y	49.6633	46.4178
31	54	50-59	M	208418690129_R04C01	1.4	21.7	Y	55.4514	56.4958
32	73	>70	F	208418690129_R05C01	0.5	48.7	Y	63.9037	64.4331
33	27	18-29	M	208418690129_R06C01	0.5	20	Y	27.6332	30.1923
34	80	>70	M	208418690129_R07C01	0.5	22.2	Y	66.1291	80.2496
35	24	18-29	F	n/a	3.1	9.1	N (Pre-array QC)	-	-
36	26	18-29	M	208418690130_R02C01	0.5	33.9	Y	25.8418	22.5511
37	44	40-49	F	n/a	3.4	11.7	N (Pre-array QC)	-	-
38	61	60-69	F	208418690130_R04C01	1.2	14.8	Y	58.7123	56.4658
39	56	50-59	M	208418690130_R05C01	1	16.9	Y	57.2232	55.3278
40	30	30-39	M	208418690130_R06C01	0.4	39.9	Y	32.2253	32.8697
41	55	50-59	F	208418690130_R07C01	2.5	6.7	Y	58.9332	55.773
42	61	60-69	M	208418690149_R01C01	0.1	73.3	Y	55.4193	58.5093
43	63	60-69	F	208418690149_R03C01	0.3	35.2	Y	58.9439	55.7612
44	35	30-39	F	208418690149_R05C01	2.3	13.6	Y	35.0982	37.4987
45	24	18-29	F	n/a	3.6	5.9	N (Pre-array QC)	-	-
46	61	60-69	M	208418690149_R07C01	2.2	11.8	Y	60.8714	56.3246
47	62	60-69	M	208418690149_R08C01	2.5	7.8	Y	64.7035	60.4536
48	23	18-29	F	208418690151_R03C01	2.9	5.7	N (Post-array QC)	-	-
49	63	60-69	F	208418690151_R04C01	0.1	296.9	Y	58.7386	59.8721
50	47	40-49	F	208418690151_R05C01	1.7	15.7	Y	41.3024	48.4171
51	18	18-29	F	208418690167_R07C01	0.2	30.1	Y	23.9406	13.6561
52	59	50-59	F	208418690167_R08C01	0.9	59.2	Y	60.0078	58.5803
53	60	60-69	M	208418690169_R01C01	1.2	16	Y	55.0722	60.8367
54	85	>70	F	208418690169_R03C01	1.1	314	Y	76.0792	86.4676
55	38	30-39	F	208418690169_R04C01	0.4	35.7	Y	39.1124	37.1501
56	85	>70	M	208418690169_R06C01	2.9	11.8	Y	67.8815	63.8652
57	26	18-29	M	n/a	3	11.2	N (Pre-array QC)	-	-
58	53	50-59	F	208418690169_R08C01	1.4	22.5	Y	48.7828	49.4316
59	58	50-59	M	208418690171_R01C01	0.2	42.7	Y	64.6408	61.9575
60	66	60-69	F	208418690171_R02C01	2.8	13.9	Y	61.9288	64.9507
61	32	30-39	M	208418690171_R03C01	0.4	37.8	Y	33.704	34.4409
62	78	>70	F	208418700063_R05C01	2	8.7	Y	66.1107	92.1102
63	30	30-39	M	208418700063_R06C01	2.5	7.2	Y	32.1014	34.2352
64	64	60-69	M	n/a	4	3.1	N (Pre-array QC)	-	-
65	64	60-69	F	208418700063_R08C01	2.3	20.9	Y	56.2266	59.4883
66	52	50-59	F	208418700076_R01C01	0.6	19.6	Y	41.9587	47.5128
67	76	>70	M	208418710018_R07C01	0.1	54.6	Y	65.0454	69.8873
68	36	30-39	F	208418710018_R08C01	0.9	24.4	Y	42.2228	38.6683
69	39	30-39	M	208418710022_R01C01	2.7	7.6	N (Post-array QC)	-	-
70	31	30-39	F	208418710022_R02C01	0.9	21.2	Y	32.4949	32.1508
71	30	30-39	M	208418710022_R03C01	0.3	432.7	Y	36.0974	30.9778
72	71	>70	F	208418710022_R04C01	1.4	15.9	Y	79.2156	65.9775
73	36	30-39	F	208418710022_R06C01	0.3	100.9	Y	37.2655	39.5523
74	26	18-29	F	208418710022_R08C01	0.4	20	Y	35.5493	33.3179
75	63	60-69	M	208418710029_R01C01	0.7	142.1	Y	67.008	63.2608
76	64	60-69	M	208418710029_R02C01	2.3	7.5	N (Post-array QC)	-	-
77	47	40-49	F	208418710029_R03C01	2.1	9.9	Y	42.8131	47.28
78	46	40-49	F	208418710029_R04C01	0.8	24.9	Y	47.6164	45.4645
79	58	50-59	F	208418710029_R05C01	2.3	8.2	N (Post-array QC)	-	-
80	36	30-39	F	208418710029_R06C01	1.5	18.3	Y	38.1774	35.4296
81	76	>70	F	n/a	3.1	-7.7	N (Pre-array QC)	-	-
82	72	>70	M	208418720081_R03C01	2.5	-5.6	N (Post-array QC)	-	-
83	58	50-59	F	208418720167_R03C01	0.2	369.4	Y	50.6238	55.0672
84	54	50-59	F	208590400057_R05C01	0.3	42.9	Y	51.2844	52.4705
85	39	30-39	F	208590400057_R06C01	1.1	32	Y	45.0875	39.3651
86	64	60-69	F	208590400057_R07C01	2.3	24.3	Y	47.0794	58.6201
87	21	18-29	M	208590400057_R08C01	1	34.7	Y	18.7176	20.4832
88	82	>70	F	208590420060_R08C01	0	25	Y	68.9638	75.0501
89	39	30-39	M	208767630033_R05C01	2.2	13	Y	40.5674	34.4504
90	27	18-29	F	n/a	3	5.5	N (Pre-array QC)	-	-
91	23	18-29	F	208767630069_R02C01	0.5	61.7	Y	22.6656	24.5208
92	21	18-29	F	208814110076_R05C01	0.2	54.3	Y	23.9869	22.9703
93	23	18-29	F	208814110076_R06C01	0.5	89.8	Y	21.3901	25.9331
94	21	18-29	F	208814110076_R07C01	0.5	183	Y	22.7903	23.6455
95	23	18-29	F	208814110076_R08C01	0.7	27.4	Y	25.1181	24.0049
96	27	18-29	F	208814110081_R01C01	2.6	118.5	Y	25.3971	27.8769
97	29	18-29	M	208814110081_R02C01	0.5	283	Y	26.2005	27.5597
98	26	18-29	F	208816860171_R02C01	1.9	32.3	Y	34.679	30.4488
99	29	18-29	F	n/a	3.4	11.8	N (Pre-array QC)	-	-
100	70	>70	M	208817110004_R02C01	1.1	9.4	Y	68.2864	76.0414
101	26	18-29	F	208817110004_R03C01	1	17.7	Y	28.4336	27.2894
102	54	50-59	F	208817110019_R03C01	0.3	81.2	Y	59.1221	53.9644
103	81	>70	F	208817110019_R04C01	0.1	9.5	Y	73.774	95.1612
104	82	>70	M	208817110019_R05C01	1.1	113.7	Y	72.211	73.4197
105	60	60-69	M	208817110019_R06C01	1.3	51.7	Y	57.4894	61.4711

## Sheet: Table S2
Table S2. General overview of the TapeLift samples used to exclude CpG probes exhibiting high intra-individual variability.
Sample	Age [y/o]	Gender	Array barcode & position
A1	44	M	208201610056_R06C01
A2	44	M	208418690092_R07C01
A3	44	M	208418690092_R08C01
A4	29	F	208201610056_R02C01
A5	29	F	208418690092_R03C01
A6	29	F	208418690092_R04C01
A7	33	M	208418690092_R06C01
A8	33	M	208201610056_R05C01
A9	33	M	208418690092_R05C01
A10	25	F	208201610056_R01C01
A11	25	F	208418690092_R02C01
A12	25	F	208418690126_R07C01

## Sheet: Table S3
Table S3. Final set of high-confidence CpG probes for the TapeLift methodology (N=535,384).
Non-variable (nv) probes that can be used for mutation assessment are highlighted in bold.
cg00000029
cg00000109
cg00000321
cg00000363
cg00000540
cg00000579
cg00000622
cg00000658
cg00000714
cg00000765
cg00000769
cg00000884
cg00000948
cg00000957
cg00000974
cg00001099
cg00001245
cg00001249
cg00001261
cg00001269
cg00001349
cg00001364
cg00001446
cg00001503
cg00001582
cg00001583
cg00001594
cg00001687
cg00001747
cg00001755
cg00001791
cg00001814
cg00001854
cg00001930
cg00001997
cg00002028
cg00002033
cg00002080
cg00002116
cg00002145
cg00002176
cg00002190
cg00002224
cg00002236
cg00002398
cg00002406
cg00002426
cg00002444
cg00002449
cg00002464
cg00002559
cg00002591
cg00002593
cg00002646
cg00002684
cg00002769
cg00002776
cg00002780
cg00002808
cg00002809
cg00002810
cg00002907
cg00002934
cg00003009
cg00003014
cg00003036
cg00003091
cg00003167
cg00003202
cg00003287
cg00003298
cg00003345
cg00003407
cg00003513
cg00003555
cg00003578
cg00003625
cg00003722
cg00003784
cg00003858
cg00003911
cg00003937
cg00003944
cg00003965
cg00003994
cg00004055
cg00004067
cg00004072
cg00004089
cg00004105
cg00004175
cg00004207
cg00004255
cg00004429
cg00004438
cg00004505
cg00004533
cg00004552
cg00004581
cg00004608
cg00004633
cg00004775
cg00004778
cg00004806
cg00004836
cg00004883
cg00004905
cg00004915
cg00004939
cg00004979
cg00004996
cg00005010
cg00005072
cg00005077
cg00005112
cg00005249
cg00005297
cg00005306
cg00005325
cg00005423
cg00005437
cg00005440
cg00005473
cg00005474
cg00005541
cg00005543
cg00005597
cg00005619
cg00005622
cg00005631
cg00005644
cg00005734
cg00005849
cg00005888
cg00005893
cg00006032
cg00006040
cg00006081
cg00006122
cg00006166
cg00006183
cg00006243
cg00006354
cg00006387
cg00006397
cg00006600
cg00006609
cg00006626
cg00006713
cg00006735
cg00006746
cg00006787
cg00006884
cg00006899
cg00006926
cg00007032
cg00007064
cg00007221
cg00007226
cg00007239
cg00007266
cg00007269
cg00007300
cg00007324
cg00007326
cg00007420
cg00007426
cg00007466
cg00007518
cg00007540
cg00007644
cg00007770
cg00007845
cg00007898
cg00007981
cg00007987
cg00008033
cg00008036
cg00008076
cg00008188
cg00008282
cg00008345
cg00008387
cg00008404
cg00008446
cg00008467
cg00008488
cg00008493
cg00008544
cg00008564
cg00008621
cg00008631
cg00008647
cg00008665
cg00008695
cg00008713
cg00008737
cg00008795
cg00008810
cg00008819
cg00008823
cg00008839
cg00008916
cg00008956
cg00009053
cg00009167
cg00009214
cg00009293
cg00009364
cg00009407
cg00009409
cg00009412
cg00009414
cg00009421
cg00009424
cg00009465
cg00009556
cg00009629
cg00009666
cg00009737
cg00009786
cg00009834
cg00009871
cg00009944
cg00009945
cg00009970
cg00010046
cg00010108
cg00010168
cg00010206
cg00010288
cg00010445
cg00010506
cg00010533
cg00010654
cg00010664
cg00010738
cg00010764
cg00010771
cg00010848
cg00010890
cg00010900
cg00010946
cg00010992
cg00011087
cg00011203
cg00011225
cg00011247
cg00011274
cg00011284
cg00011304
cg00011350
cg00011459
cg00011460
cg00011461
cg00011482
cg00011564
cg00011574
cg00011578
cg00011596
cg00011605
cg00011616
cg00011717
cg00011740
cg00011754
cg00011762
cg00011777
cg00011781
cg00011816
cg00011855
cg00011861
cg00011924
cg00012036
cg00012095
cg00012100
cg00012126
cg00012168
cg00012199
cg00012203
cg00012362
cg00012386
cg00012397
cg00012469
cg00012522
cg00012529
cg00012576
cg00012587
cg00012627
cg00012638
cg00012667
cg00012692
cg00012701
cg00012761
cg00012762
cg00012792
cg00012812
cg00012868
cg00012920
cg00012992
cg00013015
cg00013131
cg00013301
cg00013302
cg00013369
cg00013374
cg00013386
cg00013409
cg00013410
cg00013475
cg00013530
cg00013569
cg00013618
cg00013660
cg00013677
cg00013684
cg00013688
cg00013733
cg00013809
cg00013831
cg00014020
cg00014085
cg00014104
cg00014112
cg00014118
cg00014176
cg00014194
cg00014272
cg00014278
cg00014285
cg00014289
cg00014301
cg00014327
cg00014333
cg00014375
cg00014380
cg00014434
cg00014484
cg00014665
cg00014733
cg00014752
cg00014754
cg00014786
cg00014806
cg00014830
cg00014837
cg00014848
cg00014893
cg00014900
cg00014931
cg00014986
cg00014996
cg00015002
cg00015024
cg00015058
cg00015081
cg00015121
cg00015193
cg00015219
cg00015289
cg00015340
cg00015343
cg00015603
cg00015639
cg00015699
cg00015770
cg00015791
cg00015801
cg00015838
cg00015872
cg00015930
cg00015991
cg00016012
cg00016045
cg00016048
cg00016066
cg00016127
cg00016156
cg00016226
cg00016360
cg00016406
cg00016439
cg00016481
cg00016498
cg00016507
cg00016576
cg00016593
cg00016618
cg00016699
cg00016783
cg00016841
cg00016892
cg00016911
cg00016913
cg00016968
cg00016974
cg00016987
cg00017002
cg00017033
cg00017070
cg00017271
cg00017362
cg00017363
cg00017441
cg00017461
cg00017475
cg00017507
cg00017557
cg00017601
cg00017630
cg00017729
cg00017826
cg00017842
cg00017853
cg00017931
cg00017959
cg00017970
cg00018103
cg00018128
cg00018184
cg00018216
cg00018229
cg00018305
cg00018402
cg00018458
cg00018539
cg00018557
cg00018567
cg00018572
cg00018667
cg00018674
cg00018739
cg00018845
cg00019046
cg00019076
cg00019082
cg00019137
cg00019141
cg00019275
cg00019301
cg00019308
cg00019366
cg00019377
cg00019458
cg00019495
cg00019511
cg00019553
cg00019576
cg00019607
cg00019678
cg00019746
cg00019759
cg00019778
cg00019809
cg00019826
cg00019841
cg00019873
cg00019877
cg00019931
cg00020052
cg00020063
cg00020133
cg00020229
cg00020297
cg00020300
cg00020340
cg00020348
cg00020419
cg00020450
cg00020533
cg00020617
cg00020622
cg00020649
cg00020720
cg00020794
cg00020799
cg00020807
cg00020864
cg00020991
cg00021028
cg00021030
cg00021108
cg00021128
cg00021166
cg00021237
cg00021242
cg00021264
cg00021275
cg00021325
cg00021413
cg00021476
cg00021527
cg00021539
cg00021540
cg00021550
cg00021581
cg00021762
cg00021764
cg00021766
cg00021783
cg00021855
cg00021892
cg00021895
cg00021933
cg00021944
cg00022021
cg00022024
cg00022054
cg00022059
cg00022076
cg00022101
cg00022138
cg00022145
cg00022231
cg00022235
cg00022259
cg00022281
cg00022308
cg00022318
cg00022401
cg00022411
cg00022434
cg00022492
cg00022558
cg00022594
cg00022642
cg00022688
cg00022826
cg00022866
cg00022871
cg00022911
cg00023001
cg00023056
cg00023132
cg00023154
cg00023185
cg00023197
cg00023231
cg00023233
cg00023288
cg00023321
cg00023345
cg00023351
cg00023363
cg00023411
cg00023464
cg00023492
cg00023648
cg00023673
cg00023695
cg00023726
cg00023728
cg00023808
cg00023826
cg00023916
cg00023919
cg00024086
cg00024192
cg00024269
cg00024280
cg00024304
cg00024377
cg00024396
cg00024404
cg00024416
cg00024443
cg00024456
cg00024471
cg00024472
cg00024651
cg00024674
cg00024701
cg00024705
cg00024722
cg00024740
cg00024790
cg00024792
cg00024812
cg00024870
cg00024937
cg00024998
cg00025094
cg00025095
cg00025138
cg00025211
cg00025278
cg00025328
cg00025357
cg00025405
cg00025436
cg00025590
cg00025643
cg00025663
cg00025715
cg00025795
cg00025823
cg00025830
cg00025877
cg00025981
cg00025982
cg00025991
cg00026030
cg00026033
cg00026104
cg00026119
cg00026141
cg00026183
cg00026222
cg00026230
cg00026239
cg00026290
cg00026302
cg00026362
cg00026374
cg00026401
cg00026412
cg00026455
cg00026472
cg00026474
cg00026543
cg00026554
cg00026570
cg00026703
cg00026731
cg00026803
cg00026853
cg00026891
cg00026974
cg00027037
cg00027038
cg00027083
cg00027114
cg00027120
cg00027232
cg00027353
cg00027400
cg00027499
cg00027586
cg00027669
cg00027674
cg00027712
cg00027729
cg00027745
cg00027940
cg00027948
cg00027990
cg00027995
cg00028013
cg00028034
cg00028088
cg00028135
cg00028184
cg00028286
cg00028338
cg00028429
cg00028455
cg00028459
cg00028480
cg00028487
cg00028507
cg00028515
cg00028559
cg00028595
cg00028677
cg00028727
cg00028749
cg00028757
cg00028778
cg00028829
cg00028844
cg00028870
cg00028918
cg00028929
cg00028935
cg00028993
cg00029053
cg00029161
cg00029229
cg00029233
cg00029256
cg00029284
cg00029353
cg00029397
cg00029458
cg00029465
cg00029482
cg00029521
cg00029587
cg00029619
cg00029640
cg00029647
cg00029648
cg00029678
cg00029694
cg00029751
cg00029822
cg00029825
cg00029831
cg00029979
cg00030018
cg00030047
cg00030074
cg00030291
cg00030296
cg00030420
cg00030422
cg00030427
cg00030466
cg00030501
cg00030508
cg00030588
cg00030591
cg00030604
cg00030627
cg00030795
cg00031013
cg00031051
cg00031063
cg00031105
cg00031165
cg00031256
cg00031303
cg00031340
cg00031360
cg00031402
cg00031456
cg00031491
cg00031568
cg00031634
cg00031663
cg00031779
cg00031823
cg00031896
cg00031999
cg00032036
cg00032173
cg00032192
cg00032205
cg00032227
cg00032336
cg00032366
cg00032391
cg00032415
cg00032419
cg00032544
cg00032609
cg00032610
cg00032664
cg00032703
cg00032763
cg00032789
cg00032805
cg00032879
cg00032884
cg00032912
cg00032923
cg00032956
cg00032959
cg00033066
cg00033133
cg00033155
cg00033220
cg00033304
cg00033334
cg00033382
cg00033440
cg00033457
cg00033488
cg00033501
cg00033516
cg00033533
cg00033551
cg00033568
cg00033580
cg00033643
cg00033666
cg00033668
cg00033773
cg00033818
cg00033833
cg00033834
cg00033877
cg00033902
cg00033950
cg00033992
cg00034003
cg00034009
cg00034019
cg00034039
cg00034101
cg00034130
cg00034241
cg00034300
cg00034336
cg00034360
cg00034416
cg00034425
cg00034433
cg00034555
cg00034559
cg00034574
cg00034604
cg00034635
cg00034755
cg00034767
cg00034769
cg00034798
cg00034823
cg00034831
cg00034852
cg00035074
cg00035083
cg00035197
cg00035237
cg00035249
cg00035268
cg00035316
cg00035326
cg00035332
cg00035389
cg00035505
cg00035623
cg00035636
cg00035673
cg00035720
cg00035812
cg00035847
cg00035869
cg00035889
cg00035923
cg00035945
cg00035969
cg00035980
cg00036011
cg00036119
cg00036137
cg00036258
cg00036263
cg00036279
cg00036324
cg00036347
cg00036352
cg00036408
cg00036440
cg00036570
cg00036585
cg00036588
cg00036619
cg00036664
cg00036710
cg00036723
cg00036732
cg00036871
cg00036893
cg00036976
cg00037013
cg00037026
cg00037072
cg00037131
cg00037153
cg00037186
cg00037188
cg00037223
cg00037314
cg00037400
cg00037406
cg00037441
cg00037457
cg00037458
cg00037472
cg00037476
cg00037477
cg00037487
cg00037740
cg00037755
cg00037763
cg00037926
cg00037930
cg00037940
cg00037952
cg00038046
cg00038167
cg00038193
cg00038239
cg00038358
cg00038376
cg00038436
cg00038446
cg00038450
cg00038688
cg00038711
cg00038736
cg00038760
cg00038877
cg00038997
cg00039044
cg00039048
cg00039057
cg00039070
cg00039129
cg00039142
cg00039170
cg00039177
cg00039180
cg00039463
cg00039478
cg00039480
cg00039505
cg00039508
cg00039627
cg00039649
cg00039672
cg00039745
cg00039793
cg00039794
cg00039795
cg00039801
cg00039840
cg00039845
cg00039864
cg00039913
cg00039945
cg00039998
cg00040007
cg00040008
cg00040016
cg00040189
cg00040268
cg00040278
cg00040312
cg00040367
cg00040380
cg00040423
cg00040426
cg00040427
cg00040437
cg00040466
cg00040559
cg00040569
cg00040575
cg00040688
cg00040708
cg00040738
cg00040744
cg00040781
cg00040861
cg00040873
cg00040945
cg00040986
cg00041014
cg00041030
cg00041073
cg00041084
cg00041126
cg00041225
cg00041251
cg00041270
cg00041271
cg00041328
cg00041368
cg00041401
cg00041515
cg00041599
cg00041666
cg00041829
cg00041872
cg00041873
cg00041898
cg00041901
cg00041903
cg00041971
cg00041980
cg00041989
cg00041996
cg00042081
cg00042144
cg00042186
cg00042205
cg00042258
cg00042263
cg00042325
cg00042335
cg00042356
cg00042419
cg00042433
cg00042478
cg00042527
cg00042611
cg00042654
cg00042657
cg00042683
cg00042733
cg00042810
cg00042874
cg00042969
cg00043004
cg00043005
cg00043075
cg00043080
cg00043095
cg00043114
cg00043265
cg00043300
cg00043347
cg00043364
cg00043371
cg00043379
cg00043428
cg00043444
cg00043502
cg00043564
cg00043591
cg00043599
cg00043664
cg00043708
cg00043710
cg00043771
cg00043784
cg00043788
cg00043790
cg00043800
cg00043819
cg00043891
cg00043905
cg00043949
cg00044034
cg00044050
cg00044095
cg00044097
cg00044103
cg00044143
cg00044170
cg00044179
cg00044210
cg00044245
cg00044289
cg00044318
cg00044372
cg00044430
cg00044448
cg00044488
cg00044545
cg00044551
cg00044638
cg00044665
cg00044757
cg00044807
cg00044871
cg00045008
cg00045025
cg00045061
cg00045154
cg00045163
cg00045190
cg00045248
cg00045273
cg00045275
cg00045303
cg00045332
cg00045413
cg00045515
cg00045532
cg00045592
cg00045607
cg00045763
cg00045787
cg00045902
cg00045967
cg00046018
cg00046021
cg00046026
cg00046041
cg00046073
cg00046331
cg00046336
cg00046347
cg00046432
cg00046437
cg00046501
cg00046537
cg00046560
cg00046571
cg00046617
cg00046744
cg00046775
cg00046819
cg00046877
cg00046899
cg00046913
cg00046914
cg00046928
cg00046991
cg00047003
cg00047079
cg00047222
cg00047287
cg00047370
cg00047443
cg00047466
cg00047469
cg00047512
cg00047683
cg00047694
cg00047815
cg00047844
cg00047873
cg00048066
cg00048078
cg00048079
cg00048178
cg00048210
cg00048236
cg00048381
cg00048420
cg00048436
cg00048458
cg00048525
cg00048697
cg00048701
cg00048746
cg00048759
cg00048768
cg00048823
cg00048965
cg00048981
cg00048983
cg00049033
cg00049047
cg00049102
cg00049156
cg00049160
cg00049253
cg00049281
cg00049286
cg00049330
cg00049400
cg00049411
cg00049440
cg00049502
cg00049576
cg00049595
cg00049616
cg00049674
cg00049691
cg00049729
cg00049793
cg00049828
cg00049867
cg00049868
cg00049883
cg00049894
cg00049914
cg00049973
cg00049981
cg00049986
cg00050034
cg00050152
cg00050199
cg00050224
cg00050247
cg00050250
cg00050336
cg00050339
cg00050342
cg00050399
cg00050402
cg00050416
cg00050440
cg00050590
cg00050618
cg00050625
cg00050692
cg00050697
cg00050708
cg00050774
cg00050792
cg00050938
cg00050984
cg00051022
cg00051068
cg00051179
cg00051200
cg00051275
cg00051307
cg00051371
cg00051443
cg00051546
cg00051590
cg00051704
cg00051762
cg00051782
cg00051824
cg00051957
cg00051979
cg00052066
cg00052094
cg00052221
cg00052290
cg00052385
cg00052422
cg00052429
cg00052550
cg00052588
cg00052772
cg00052821
cg00052823
cg00052836
cg00052853
cg00052865
cg00052925
cg00052932
cg00053010
cg00053057
cg00053073
cg00053086
cg00053135
cg00053202
cg00053292
cg00053361
cg00053373
cg00053393
cg00053507
cg00053600
cg00053617
cg00053618
cg00053661
cg00053732
cg00053783
cg00053838
cg00053851
cg00053867
cg00053870
cg00053916
cg00053922
cg00053927
cg00053967
cg00053988
cg00054047
cg00054173
cg00054197
cg00054210
cg00054248
cg00054301
cg00054332
cg00054372
cg00054384
cg00054408
cg00054472
cg00054496
cg00054511
cg00054692
cg00054702
cg00054706
cg00054741
cg00054771
cg00054774
cg00054791
cg00055017
cg00055030
cg00055049
cg00055052
cg00055067
cg00055193
cg00055292
cg00055341
cg00055353
cg00055359
cg00055535
cg00055555
cg00055557
cg00055595
cg00055679
cg00055726
cg00055747
cg00055771
cg00055848
cg00055860
cg00055881
cg00055981
cg00055986
cg00056002
cg00056066
cg00056074
cg00056096
cg00056168
cg00056202
cg00056257
cg00056280
cg00056422
cg00056489
cg00056497
cg00056508
cg00056541
cg00056578
cg00056605
cg00056676
cg00056692
cg00056749
cg00056754
cg00056767
cg00056902
cg00056963
cg00056985
cg00057092
cg00057208
cg00057231
cg00057240
cg00057317
cg00057376
cg00057393
cg00057449
cg00057476
cg00057521
cg00057603
cg00057661
cg00057663
cg00057676
cg00057689
cg00057700
cg00057722
cg00057840
cg00057900
cg00057966
cg00058009
cg00058026
cg00058061
cg00058226
cg00058288
cg00058290
cg00058291
cg00058296
cg00058329
cg00058428
cg00058436
cg00058527
cg00058576
cg00058626
cg00058644
cg00058696
cg00058708
cg00058767
cg00058771
cg00058786
cg00058857
cg00058879
cg00058887
cg00058903
cg00058923
cg00058938
cg00059002
cg00059024
cg00059041
cg00059161
cg00059165
cg00059225
cg00059240
cg00059246
cg00059309
cg00059344
cg00059387
cg00059399
cg00059424
cg00059439
cg00059625
cg00059662
cg00059707
cg00059732
cg00059740
cg00059832
cg00059880
cg00059930
cg00059963
cg00060004
cg00060026
cg00060295
cg00060304
cg00060320
cg00060374
cg00060437
cg00060467
cg00060484
cg00060627
cg00060628
cg00060649
cg00060683
cg00060711
cg00060734
cg00060762
cg00060796
cg00060827
cg00060866
cg00060876
cg00060880
cg00060901
cg00060956
cg00061031
cg00061039
cg00061086
cg00061145
cg00061150
cg00061209
cg00061217
cg00061233
cg00061306
cg00061368
cg00061412
cg00061421
cg00061479
cg00061575
cg00061628
cg00061632
cg00061635
cg00061695
cg00061769
cg00061805
cg00061849
cg00061860
cg00061989
cg00062012
cg00062043
cg00062050
cg00062245
cg00062282
cg00062312
cg00062496
cg00062678
cg00062684
cg00062703
cg00062776
cg00062873
cg00063006
cg00063066
cg00063141
cg00063144
cg00063174
cg00063217
cg00063223
cg00063246
cg00063268
cg00063284
cg00063291
cg00063346
cg00063348
cg00063357
cg00063369
cg00063392
cg00063402
cg00063535
cg00063567
cg00063649
cg00063703
cg00063744
cg00063748
cg00063945
cg00063979
cg00063982
cg00063987
cg00064020
cg00064051
cg00064080
cg00064154
cg00064172
cg00064218
cg00064235
cg00064261
cg00064267
cg00064347
cg00064408
cg00064525
cg00064732
cg00064733
cg00064816
cg00064878
cg00064950
cg00064972
cg00065048
cg00065061
cg00065071
cg00065086
cg00065128
cg00065245
cg00065261
cg00065302
cg00065385
cg00065408
cg00065430
cg00065446
cg00065524
cg00065554
cg00065569
cg00065570
cg00065572
cg00065603
cg00065613
cg00065622
cg00065645
cg00065668
cg00065693
cg00065715
cg00065726
cg00065736
cg00065743
cg00065749
cg00065921
cg00065935
cg00065942
cg00065957
cg00066041
cg00066055
cg00066110
cg00066151
cg00066181
cg00066182
cg00066183
cg00066198
cg00066239
cg00066270
cg00066351
cg00066413
cg00066429
cg00066449
cg00066468
cg00066499
cg00066508
cg00066511
cg00066545
cg00066554
cg00066627
cg00066663
cg00066671
cg00066722
cg00066768
cg00066805
cg00066816
cg00066817
cg00066828
cg00066854
cg00066910
cg00066925
cg00066982
cg00067018
cg00067032
cg00067035
cg00067058
cg00067102
cg00067126
cg00067133
cg00067196
cg00067365
cg00067414
cg00067427
cg00067471
cg00067518
cg00067528
cg00067538
cg00067576
cg00067588
cg00067600
cg00067696
cg00067742
cg00067753
cg00067758
cg00067814
cg00067853
cg00067884
cg00067941
cg00067981
cg00068001
cg00068102
cg00068153
cg00068155
cg00068174
cg00068217
cg00068265
cg00068305
cg00068377
cg00068391
cg00068433
cg00068503
cg00068745
cg00068750
cg00068810
cg00069002
cg00069017
cg00069059
cg00069180
cg00069242
cg00069261
cg00069341
cg00069400
cg00069417
cg00069463
cg00069642
cg00069658
cg00069760
cg00069860
cg00069906
cg00069937
cg00069967
cg00070042
cg00070043
cg00070052
cg00070058
cg00070105
cg00070172
cg00070235
cg00070380
cg00070383
cg00070424
cg00070460
cg00070588
cg00070621
cg00070680
cg00070722
cg00070771
cg00070814
cg00070868
cg00070908
cg00070944
cg00071026
cg00071051
cg00071210
cg00071215
cg00071241
cg00071250
cg00071265
cg00071343
cg00071360
cg00071382
cg00071408
cg00071442
cg00071565
cg00071605
cg00071658
cg00071692
cg00071721
cg00071727
cg00071751
cg00071803
cg00071887
cg00071911
cg00071950
cg00071984
cg00071998
cg00072099
cg00072158
cg00072369
cg00072406
cg00072407
cg00072426
cg00072449
cg00072478
cg00072489
cg00072675
cg00072689
cg00072711
cg00072720
cg00072891
cg00072957
cg00073010
cg00073090
cg00073181
cg00073244
cg00073261
cg00073322
cg00073380
cg00073460
cg00073543
cg00073549
cg00073713
cg00073716
cg00073751
cg00073771
cg00073780
cg00073784
cg00073794
cg00073837
cg00073868
cg00074086
cg00074132
cg00074174
cg00074184
cg00074198
cg00074322
cg00074348
cg00074415
cg00074482
cg00074522
cg00074585
cg00074782
cg00074818
cg00074948
cg00075011
cg00075019
cg00075079
cg00075161
cg00075192
cg00075195
cg00075204
cg00075211
cg00075467
cg00075468
cg00075507
cg00075597
cg00075615
cg00075620
cg00075634
cg00075649
cg00075698
cg00075768
cg00075853
cg00075920
cg00075956
cg00076044
cg00076056
cg00076057
cg00076107
cg00076307
cg00076313
cg00076325
cg00076353
cg00076497
cg00076538
cg00076555
cg00076592
cg00076612
cg00076774
cg00076797
cg00076854
cg00076880
cg00076911
cg00076936
cg00076998
cg00077044
cg00077183
cg00077264
cg00077297
cg00077307
cg00077312
cg00077373
cg00077391
cg00077426
cg00077516
cg00077547
cg00077567
cg00077570
cg00077606
cg00077665
cg00077717
cg00077805
cg00077838
cg00077872
cg00077880
cg00077898
cg00077904
cg00078025
cg00078086
cg00078146
cg00078221
cg00078245
cg00078270
cg00078334
cg00078456
cg00078517
cg00078746
cg00078759
cg00078770
cg00078782
cg00078839
cg00078857
cg00078940
cg00078968
cg00078996
cg00079002
cg00079019
cg00079023
cg00079056
cg00079076
cg00079169
cg00079202
cg00079216
cg00079224
cg00079293
cg00079302
cg00079375
cg00079388
cg00079394
cg00079505
cg00079536
cg00079598
cg00079638
cg00079643
cg00079764
cg00079785
cg00079891
cg00080012
cg00080059
cg00080060
cg00080068
cg00080090
cg00080105
cg00080118
cg00080123
cg00080125
cg00080188
cg00080260
cg00080312
cg00080333
cg00080393
cg00080417
cg00080423
cg00080483
cg00080485
cg00080578
cg00080582
cg00080706
cg00080763
cg00080987
cg00081001
cg00081019
cg00081022
cg00081084
cg00081087
cg00081104
cg00081128
cg00081175
cg00081251
cg00081270
cg00081324
cg00081347
cg00081365
cg00081381
cg00081404
cg00081425
cg00081439
cg00081445
cg00081574
cg00081647
cg00081666
cg00081729
cg00081827
cg00081854
cg00081919
cg00081935
cg00081975
cg00082012
cg00082132
cg00082140
cg00082178
cg00082235
cg00082271
cg00082332
cg00082411
cg00082426
cg00082472
cg00082491
cg00082558
cg00082602
cg00082640
cg00082713
cg00082770
cg00082833
cg00082874
cg00082939
cg00082941
cg00082998
cg00083018
cg00083028
cg00083042
cg00083046
cg00083059
cg00083067
cg00083068
cg00083072
cg00083084
cg00083193
cg00083194
cg00083206
cg00083223
cg00083262
cg00083265
cg00083294
cg00083321
cg00083359
cg00083399
cg00083535
cg00083616
cg00083685
cg00083700
cg00083703
cg00083765
cg00083790
cg00083801
cg00083833
cg00083848
cg00083937
cg00084019
cg00084086
cg00084093
cg00084124
cg00084132
cg00084169
cg00084184
cg00084194
cg00084338
cg00084340
cg00084347
cg00084398
cg00084432
cg00084435
cg00084577
cg00084587
cg00084643
cg00084669
cg00084687
cg00084764
cg00084777
cg00084798
cg00084864
cg00084888
cg00085029
cg00085061
cg00085123
cg00085135
cg00085199
cg00085256
cg00085370
cg00085389
cg00085430
cg00085434
cg00085448
cg00085493
cg00085540
cg00085592
cg00085593
cg00085620
cg00085649
cg00085713
cg00085732
cg00085747
cg00085790
cg00085800
cg00085819
cg00085830
cg00085875
cg00085965
cg00086113
cg00086186
cg00086189
cg00086291
cg00086346
cg00086429
cg00086493
cg00086577
cg00086669
cg00086726
cg00086800
cg00086809
cg00086871
cg00086911
cg00086926
cg00087055
cg00087067
cg00087098
cg00087153
cg00087161
cg00087195
cg00087228
cg00087273
cg00087274
cg00087355
cg00087368
cg00087420
cg00087425
cg00087447
cg00087482
cg00087511
cg00087544
cg00087546
cg00087568
cg00087593
cg00087645
cg00087646
cg00087728
cg00087735
cg00087741
cg00087750
cg00087799
cg00087836
cg00087884
cg00087906
cg00087963
cg00087971
cg00087983
cg00088007
cg00088026
cg00088033
cg00088057
cg00088062
[truncated: 533,387+ more rows]

## Sheet: Table S4
Table S4. CpG probes forming the first-generation epigenetic clock specifically developed for the TapeLift methodology (N=157).
cg00048759
cg00288806
cg00290994
cg00481951
cg00555393
cg00556407
cg00590036
cg00834192
cg00853853
cg00877321
cg00901320
cg01206259
cg01302656
cg01402255
cg01407797
cg01459453
cg01682111
cg01725130
cg01834855
cg01844642
cg01916169
cg01990592
cg01994364
cg02085953
cg02328239
cg02364642
cg02447104
cg02571816
cg02612650
cg02687775
cg02699218
cg02898293
cg02906707
cg02935627
cg03054277
cg03199791
cg03366858
cg03473532
cg03486485
cg03529577
cg03763616
cg03789580
cg04084157
cg04601137
cg04736140
cg05250458
cg05473871
cg05536589
cg06291867
cg06470492
cg06493994
cg06874016
cg07303143
cg07320695
cg07502389
cg07553761
cg07589899
cg07743451
cg08151623
cg08234504
cg08353712
cg08495825
cg08540945
cg08624712
cg09372060
cg09418283
cg09969277
cg10225525
cg10523019
cg10549986
cg10820485
cg10906284
cg11084334
cg11112223
cg11459648
cg11705975
cg11992599
cg12757011
cg12841266
cg13327545
cg13460409
cg13514050
cg13698691
cg13848598
cg13899108
cg13921352
cg14408969
cg14419560
cg14556683
cg14566959
cg14723032
cg14826456
cg14871932
cg15480367
cg15569512
cg15768226
cg15788910
cg16313343
cg16361302
cg16505764
cg16867657
cg16969368
cg17012248
cg17110586
cg17280346
cg17324128
cg17338403
cg17696409
cg17742409
cg18091417
cg18254983
cg18335931
cg18361663
cg18501647
cg18667659
cg18815943
cg18980263
cg19702785
cg19761273
cg19928377
cg20162159
cg20549165
cg20834081
cg21099326
cg21254939
cg21294974
cg21398996
cg21572722
cg21809927
cg22125805
cg22158769
cg22541890
cg22901840
cg23352942
cg23368787
cg23479922
cg23568913
cg23606718
cg23754392
cg23865698
cg23934731
cg24197374
cg24391460
cg24724428
cg24866418
cg25167618
cg25235068
cg25307332
cg25478614
cg25583253
cg25660390
cg25756406
cg25843003
cg26079664
cg26104204
cg26219051
cg26250747

## Sheet: Table S5
Table S5. CpG probes forming the PC-based epigenetic clock specifically developed for the TapeLift methodology (N=5,021).
cg00000974
cg00011304
cg00011740
cg00017842
cg00026474
cg00034130
cg00041084
cg00046775
cg00048759
cg00049595
cg00051068
cg00051979
cg00054496
cg00060374
cg00073460
cg00079056
cg00083937
cg00094585
cg00111505
cg00113951
cg00115178
cg00121135
cg00121634
cg00148895
cg00150882
cg00158308
cg00162231
cg00167545
cg00168942
cg00170003
cg00172330
cg00173799
cg00182727
cg00183173
cg00190112
cg00190674
cg00192136
cg00194146
cg00223958
cg00230205
cg00230271
cg00232107
cg00232500
cg00238850
cg00240832
cg00243594
cg00247557
cg00258873
cg00261781
cg00263368
cg00271682
cg00277397
cg00288806
cg00290994
cg00295206
cg00297600
cg00300275
cg00303548
cg00312553
cg00316759
cg00323385
cg00327185
cg00329615
cg00337298
cg00338702
cg00343092
cg00347775
cg00350702
cg00355314
cg00357315
cg00369333
cg00374717
cg00376625
cg00376654
cg00386456
cg00386866
cg00390769
cg00390918
cg00391631
cg00393837
cg00394316
cg00399951
cg00404717
cg00405620
cg00407100
cg00410105
cg00412772
cg00412805
cg00415276
cg00416177
cg00417323
cg00432049
cg00436603
cg00439578
cg00454305
cg00457694
cg00458016
cg00460944
cg00461022
cg00462951
cg00462994
cg00464269
cg00471142
cg00481951
cg00484358
cg00484396
cg00486113
cg00486340
cg00486564
cg00488988
cg00497232
cg00498653
cg00499201
cg00501482
cg00503840
cg00503946
cg00515905
cg00518266
cg00522231
cg00544673
cg00548268
cg00548625
cg00554669
cg00555393
cg00556407
cg00557001
cg00565688
cg00567854
cg00574183
cg00576157
cg00580497
cg00580689
cg00582628
cg00590036
cg00593900
cg00597751
cg00599770
cg00612508
cg00615172
cg00625443
cg00629983
cg00637688
cg00644823
cg00657763
cg00679546
cg00682802
cg00687674
cg00702638
cg00704421
cg00706410
cg00706441
cg00707134
cg00708105
cg00733150
cg00735405
cg00739278
cg00741624
cg00743094
cg00745248
cg00748589
cg00753885
cg00756943
cg00760938
cg00787996
cg00789037
cg00795927
cg00798240
cg00803419
cg00804078
cg00805880
cg00807430
cg00811358
cg00812009
cg00812435
cg00832563
cg00833945
cg00834192
cg00839579
cg00844901
cg00845900
cg00852308
cg00853853
cg00858556
cg00860640
cg00861719
cg00862770
cg00864867
cg00866976
cg00875989
cg00877095
cg00877321
cg00881742
cg00885843
cg00887814
cg00891278
cg00901320
cg00922143
cg00944846
cg00955230
cg00967989
cg00992385
cg00998438
cg01003961
cg01017780
cg01022200
cg01022455
cg01027739
cg01027805
cg01028389
cg01032200
cg01042202
cg01044166
cg01044632
cg01048445
cg01050225
cg01052477
cg01056568
cg01059398
cg01061405
cg01062126
cg01074347
cg01083434
cg01100354
cg01101873
cg01114088
cg01114648
cg01120514
cg01122672
cg01127994
cg01128603
cg01130580
cg01131735
cg01132053
cg01133989
cg01137065
cg01139059
cg01139433
cg01142635
cg01152441
cg01170591
cg01173978
cg01185014
cg01192067
cg01192103
cg01192869
cg01197871
cg01199321
cg01206259
cg01209764
cg01211097
cg01221637
cg01222316
cg01224235
cg01227696
cg01230224
cg01234063
cg01234543
cg01235100
cg01240094
cg01243072
cg01244418
cg01248460
cg01249860
cg01251040
cg01251327
cg01252496
cg01254459
cg01254897
cg01261503
cg01262865
cg01273150
cg01273397
cg01282174
cg01286469
cg01289643
cg01290565
cg01291715
cg01295203
cg01296532
cg01299496
cg01302656
cg01322310
cg01327602
cg01329559
cg01341643
cg01345277
cg01347453
cg01353448
cg01353586
cg01355198
cg01357997
cg01358804
cg01368181
cg01372212
cg01376013
cg01377128
cg01384495
cg01385647
cg01389761
cg01390168
cg01399860
cg01402255
cg01407797
cg01410991
cg01418593
cg01428589
cg01433909
cg01435157
cg01435464
cg01437998
cg01441777
cg01450842
cg01457752
cg01459453
cg01460436
cg01465438
cg01469547
cg01470199
cg01472176
cg01477894
cg01482676
cg01485117
cg01485645
cg01486752
cg01487661
cg01489256
cg01504108
cg01511232
cg01511567
cg01514353
cg01519742
cg01520853
cg01527307
cg01533106
cg01539014
cg01560293
cg01560871
cg01561077
cg01565303
cg01572696
cg01578073
cg01584473
cg01600363
cg01603395
cg01610059
cg01614102
cg01617750
cg01623187
cg01623791
cg01625745
cg01626227
cg01628593
cg01644850
cg01645865
cg01648460
cg01651821
cg01667133
cg01678878
cg01682111
cg01688688
cg01691090
cg01700290
cg01707275
cg01711124
cg01711153
cg01717446
cg01719157
cg01725130
cg01732252
cg01740766
cg01743501
cg01744331
cg01745810
cg01753815
cg01757124
cg01758672
cg01763090
cg01767202
cg01770755
cg01774705
cg01780345
cg01780567
cg01786161
cg01794929
cg01795776
cg01804193
cg01806520
cg01811325
cg01812045
cg01814719
cg01820374
cg01824138
cg01834855
cg01837362
cg01841312
cg01844642
cg01861509
cg01867395
cg01875459
cg01878644
cg01878724
cg01883408
cg01885092
cg01889237
cg01911239
cg01912040
cg01916169
cg01916724
cg01917640
cg01918706
cg01919652
cg01922827
cg01926614
cg01937065
cg01938189
cg01942318
cg01949403
cg01957585
cg01965047
cg01968178
cg01970818
cg01974478
cg01978826
cg01990592
cg01991794
cg01994049
cg01994364
cg02005600
cg02010776
cg02016419
cg02017347
cg02032841
cg02042026
cg02044689
cg02046143
cg02051840
cg02053340
cg02056918
cg02056986
cg02057368
cg02060677
cg02071305
cg02073209
cg02085953
cg02091100
cg02091109
cg02092295
cg02108068
cg02110858
cg02127172
cg02153552
cg02154074
cg02160608
cg02161292
cg02161906
cg02169185
cg02172533
cg02176407
cg02189490
cg02194396
cg02197293
cg02197873
cg02199589
cg02215390
cg02218884
cg02219966
cg02225305
cg02227284
cg02229946
cg02230474
cg02232208
cg02234032
cg02243278
cg02244028
cg02248180
cg02273146
cg02275294
cg02276825
cg02278742
cg02282640
cg02285812
cg02307239
cg02309431
cg02314423
cg02319782
cg02321885
cg02328239
cg02331561
cg02332492
cg02335441
cg02346492
cg02349578
cg02352240
cg02352402
cg02353041
cg02360337
cg02360980
cg02364642
cg02381192
cg02393699
cg02403883
cg02406092
cg02409133
cg02412699
cg02415609
cg02422523
cg02425721
cg02427894
cg02445565
cg02447104
cg02454802
cg02464123
cg02464555
cg02467602
cg02470045
cg02471894
cg02479575
cg02480835
cg02483639
cg02484135
cg02486351
cg02487331
cg02489552
cg02498063
cg02503609
cg02503970
cg02509825
cg02512806
cg02518338
cg02525926
cg02530232
cg02531277
cg02532488
cg02538976
cg02552935
cg02566189
cg02567839
cg02571816
cg02577881
cg02580045
cg02580606
cg02581302
cg02597337
cg02601140
cg02603218
cg02605650
cg02610600
cg02612650
cg02617919
cg02618471
cg02619412
cg02620013
cg02624377
cg02625371
cg02631957
cg02634027
cg02636949
cg02640525
cg02646491
cg02650215
cg02652458
cg02662828
cg02666093
cg02674662
cg02675859
cg02676865
cg02687775
cg02694427
cg02695042
cg02699218
cg02700626
cg02702226
cg02704217
cg02707098
cg02722188
cg02724490
cg02725900
cg02728595
cg02729086
cg02729506
cg02730994
cg02735486
cg02748539
cg02768694
cg02771681
cg02782630
cg02783919
cg02787613
cg02787989
cg02799448
cg02803337
cg02814523
cg02819582
cg02827112
cg02827245
cg02844545
cg02858066
cg02859934
cg02872426
cg02872491
cg02873769
cg02883150
cg02884943
cg02891686
cg02898293
cg02900213
cg02901606
cg02906707
cg02907176
cg02907300
cg02917365
cg02922675
cg02924639
cg02924741
cg02925805
cg02926165
cg02927995
cg02929734
cg02931604
cg02932204
cg02935627
cg02938205
cg02941852
cg02962597
cg02965892
cg02969038
cg02973084
cg02975282
cg02976574
cg02987466
cg02990567
cg03007010
cg03013422
cg03019000
cg03029060
cg03032497
cg03040530
cg03042573
cg03054277
cg03061518
cg03101397
cg03104820
cg03109936
cg03112631
cg03112869
cg03113871
cg03132518
cg03138465
cg03149128
cg03149173
cg03160695
cg03165734
cg03166753
cg03167275
cg03172212
cg03172991
cg03176205
cg03181052
cg03183201
cg03183882
cg03194923
cg03198010
cg03199791
cg03202033
cg03203785
cg03206384
cg03211995
cg03216491
cg03219831
cg03235923
cg03240141
cg03247243
cg03251602
cg03258472
cg03258760
cg03262554
cg03262694
cg03267026
cg03269635
cg03277550
cg03278306
cg03281588
cg03286783
cg03292743
cg03293732
cg03308652
cg03317463
cg03320594
cg03321020
cg03321784
cg03324578
cg03326215
cg03326470
cg03330058
cg03335521
cg03340261
cg03342036
cg03349027
cg03366574
cg03366858
cg03366986
cg03368099
cg03382553
cg03386536
cg03387497
cg03395725
cg03396347
cg03399905
cg03406422
cg03419278
cg03419458
cg03420286
cg03429034
cg03431918
cg03444855
cg03450049
cg03450635
cg03452367
cg03470961
cg03473532
cg03474731
cg03476938
cg03477679
cg03486383
cg03486485
cg03494513
cg03494790
cg03523550
cg03523785
cg03529577
cg03541791
cg03553539
cg03555227
cg03562385
cg03565323
cg03588357
cg03599357
cg03607117
cg03614034
cg03618830
cg03618937
cg03621001
cg03623878
cg03631040
cg03635266
cg03638784
cg03643998
cg03652686
cg03663462
cg03666796
cg03676375
cg03682823
cg03687345
cg03696369
cg03700287
cg03700679
cg03700706
cg03700932
cg03703325
cg03721978
cg03724882
cg03727500
cg03728674
cg03738025
cg03740556
cg03746976
cg03747974
cg03749207
cg03750737
cg03753337
cg03754884
cg03757043
cg03757686
cg03760483
cg03761477
cg03763616
cg03767699
cg03771840
cg03789580
cg03804568
cg03819692
cg03822479
cg03823468
cg03827772
cg03830781
cg03835669
cg03837903
cg03841977
cg03848890
cg03851401
cg03852923
cg03865524
cg03872267
cg03883939
cg03894975
cg03901520
cg03913174
cg03925294
cg03927133
cg03929057
cg03929791
cg03933982
cg03935336
cg03940098
cg03946896
cg03947362
cg03947688
cg03953989
cg03954144
cg03954861
cg03960313
cg03960951
cg03977782
cg03980304
cg03982831
cg03984067
cg03984502
cg03989068
cg03991512
cg03991522
cg03996822
cg04001520
cg04007936
cg04008954
cg04014889
cg04018749
cg04026926
cg04031656
cg04038922
cg04040317
cg04044664
cg04054437
cg04058153
cg04059318
cg04066885
cg04069951
cg04070995
cg04079301
cg04080625
cg04081844
cg04084157
cg04087144
cg04087608
cg04090468
cg04094160
cg04105282
cg04115381
cg04117792
cg04121983
cg04126866
cg04131395
cg04132648
cg04139449
cg04144533
cg04148945
cg04155830
cg04156850
cg04160343
cg04169469
cg04174462
cg04178439
cg04193799
cg04206296
cg04206786
cg04208634
cg04235075
cg04248279
cg04251363
cg04255879
cg04258669
cg04261248
cg04267101
cg04268405
cg04273745
cg04279973
cg04282100
cg04283460
cg04303382
cg04309615
cg04316564
cg04324464
cg04325312
cg04330371
cg04343509
cg04347354
cg04371130
cg04382851
cg04386156
cg04390231
cg04407137
cg04407431
cg04408483
cg04415476
cg04416734
cg04416752
cg04428115
cg04437841
cg04451433
cg04452713
cg04469167
cg04474832
cg04478095
cg04478329
cg04485799
cg04498704
cg04504095
cg04508804
cg04522414
cg04526749
cg04528819
cg04533248
cg04536998
cg04549333
cg04563718
cg04566147
cg04568566
cg04576021
cg04576048
cg04594007
cg04598121
cg04598517
cg04601137
cg04612667
cg04613313
cg04629194
cg04629307
cg04635950
cg04641380
cg04642300
cg04656171
cg04658796
cg04658841
cg04659582
cg04660816
cg04670802
cg04671611
cg04671742
cg04677447
cg04678235
cg04687318
cg04694725
cg04713590
cg04718414
cg04720529
cg04720714
cg04721790
cg04736140
cg04741930
cg04742515
cg04743961
cg04753583
cg04755031
cg04763288
cg04770705
cg04772700
cg04782587
cg04793164
cg04798497
cg04802694
cg04809230
cg04812458
cg04818845
cg04836038
cg04836786
cg04837898
cg04841196
cg04841745
cg04850152
cg04855961
cg04859477
cg04861443
cg04865110
cg04867634
cg04872610
cg04874113
cg04875128
cg04875697
cg04875709
cg04897370
cg04904654
cg04908398
cg04912843
cg04917177
cg04921068
cg04936325
cg04940570
cg04946357
cg04948004
cg04963082
cg04969937
cg04974854
cg04978266
cg04986483
cg04988368
cg04990962
cg04992127
cg04999691
cg04999945
cg05008004
cg05013728
cg05019423
cg05024939
cg05025992
cg05031696
cg05036656
cg05038804
cg05041351
cg05041454
cg05043461
cg05059891
cg05062715
cg05063514
cg05065466
cg05075835
cg05080154
cg05082939
cg05083642
cg05095591
cg05116242
cg05125838
cg05128922
cg05128992
cg05129523
cg05131334
cg05131552
cg05138133
cg05140593
cg05142520
cg05147504
cg05155775
cg05189063
cg05191454
cg05200614
cg05211192
cg05213896
cg05219489
cg05224479
cg05228408
cg05230207
cg05250458
cg05259835
cg05266781
cg05270634
cg05273021
cg05287710
cg05301866
cg05302489
cg05323436
cg05327447
cg05329352
cg05331731
cg05335975
cg05337024
cg05338567
cg05350220
cg05356750
cg05365729
cg05369284
cg05371578
cg05377082
cg05380019
cg05380558
cg05380821
cg05388963
cg05391946
cg05407895
cg05417615
cg05419798
cg05430257
cg05437692
cg05440289
cg05440869
cg05441133
cg05442902
cg05454789
cg05462382
cg05468833
cg05468948
cg05471411
cg05473871
cg05483509
cg05495984
cg05496363
cg05501509
cg05502439
cg05514399
cg05526102
cg05528516
cg05532892
cg05540369
cg05540951
cg05542681
cg05555089
cg05555681
cg05566756
cg05570491
cg05575054
cg05580221
cg05594286
cg05609751
cg05627230
cg05637536
cg05639842
cg05650846
cg05652533
cg05659106
cg05666423
cg05672443
cg05674659
cg05675373
cg05693127
cg05697249
cg05707714
cg05713794
cg05713859
cg05722173
cg05722266
cg05726208
cg05732750
cg05734494
cg05747095
cg05751442
cg05766667
cg05768427
cg05770389
cg05799204
cg05803145
cg05805291
cg05805756
cg05812035
cg05819371
cg05825244
cg05845757
cg05847778
cg05851163
cg05858332
cg05875719
cg05876425
cg05886966
cg05887529
cg05889186
cg05891636
cg05893614
cg05898102
cg05898629
cg05899727
cg05903289
cg05903609
cg05907577
cg05920998
cg05921699
cg05923914
cg05925952
cg05928581
cg05932668
cg05934406
cg05936604
cg05937182
cg05940231
cg05945040
cg05945608
cg05956126
cg05959577
cg05960024
cg05962382
cg05965334
cg05987961
cg05991454
cg05992753
cg06004908
cg06010154
cg06013378
cg06030611
cg06032349
cg06035456
cg06036669
cg06037077
cg06039387
cg06040838
cg06042588
cg06049171
cg06059390
cg06067932
cg06077079
cg06079509
cg06082664
cg06084615
cg06105681
cg06112560
cg06121469
cg06126581
cg06132400
cg06134964
cg06136645
cg06139251
cg06139749
cg06140439
cg06161600
cg06164712
cg06171242
cg06172918
cg06175416
cg06179469
cg06182031
cg06188229
cg06189653
cg06191357
cg06199907
cg06210197
cg06211062
cg06212529
cg06231995
cg06235481
cg06237717
cg06269372
cg06275808
cg06276114
cg06279276
cg06290138
cg06291867
cg06295856
cg06295987
cg06311561
cg06317365
cg06327515
cg06334495
cg06335143
cg06338958
cg06341100
cg06348484
cg06358792
cg06361108
cg06361948
cg06364315
cg06378674
cg06381846
cg06392637
cg06394478
cg06395091
cg06405860
cg06410694
cg06413398
cg06420175
cg06429306
cg06431105
cg06431967
cg06440305
cg06440519
cg06456031
cg06462220
cg06462291
cg06465048
cg06467910
cg06470279
cg06470492
cg06473910
cg06475764
cg06491358
cg06493994
cg06496489
cg06500739
cg06511049
cg06513075
cg06516981
cg06521647
cg06522772
cg06531573
cg06543331
cg06547966
cg06553871
cg06557358
cg06561932
cg06570224
cg06575035
cg06584178
cg06602871
cg06619739
cg06620837
cg06630869
cg06634732
cg06637774
cg06638568
cg06639320
cg06647312
cg06648759
cg06649437
cg06650378
cg06660395
cg06665305
cg06665984
cg06671613
cg06671660
cg06673536
cg06674056
cg06675478
cg06685111
cg06688848
cg06690548
cg06697439
cg06699519
cg06702880
cg06704518
cg06708560
cg06711448
cg06712026
cg06719448
cg06719973
cg06736160
cg06738602
cg06739059
cg06746997
cg06763179
cg06767126
cg06784448
cg06784991
cg06787487
cg06788631
cg06788856
cg06796779
cg06806041
cg06806391
cg06808983
cg06810647
cg06830500
cg06836772
cg06839241
cg06846733
cg06853416
cg06857928
cg06860422
cg06867089
cg06868415
cg06871999
cg06874016
cg06875179
cg06875707
cg06880930
cg06881858
cg06883859
cg06888746
cg06890502
cg06894334
cg06899008
cg06900843
cg06908778
cg06908862
cg06909469
cg06916894
cg06924670
cg06926735
cg06934654
cg06935979
cg06942979
cg06949234
cg06950844
cg06952310
cg06953912
cg06958034
cg06958537
cg06970200
cg06970472
cg06971248
cg06993413
cg06994793
cg06999856
cg07002514
cg07009717
cg07011445
cg07016730
cg07019315
cg07021748
cg07024568
cg07037944
cg07038400
cg07045538
cg07052063
cg07057579
cg07060233
cg07060551
cg07066563
cg07066898
cg07072193
cg07073964
cg07076816
cg07078644
cg07082267
cg07095945
cg07104660
cg07107677
cg07110949
cg07112456
cg07115626
cg07116631
cg07123182
cg07149609
cg07150445
cg07154249
cg07157830
cg07159802
cg07164639
cg07180646
cg07180649
cg07190407
cg07192048
cg07201754
cg07208853
cg07211259
cg07211472
cg07221033
cg07234639
cg07254032
cg07254438
cg07258474
cg07271537
cg07282076
cg07285276
cg07291563
cg07295678
cg07303143
cg07309124
cg07312601
cg07318050
cg07318658
cg07320695
cg07336943
cg07337598
cg07363697
cg07366767
cg07367232
cg07368443
cg07374224
cg07376838
cg07377891
cg07378058
cg07378630
cg07379493
cg07380959
cg07386385
cg07388493
cg07389692
cg07398350
cg07408456
cg07416237
cg07426472
cg07435215
cg07438246
cg07439372
cg07440147
cg07446107
cg07455279
cg07461582
cg07464206
cg07466021
cg07475885
cg07479030
cg07483657
cg07484827
cg07491858
cg07500976
cg07502389
cg07503069
cg07504682
cg07506055
cg07518714
cg07523098
cg07525420
cg07526839
cg07544187
cg07545933
cg07546916
cg07547180
cg07547549
cg07552803
cg07553419
cg07553663
cg07553761
cg07559901
cg07563043
cg07568418
cg07571408
cg07571505
cg07581097
cg07588263
cg07589899
cg07596984
cg07601804
cg07602750
cg07615842
cg07628580
cg07629369
cg07640390
cg07640648
cg07641567
cg07642499
cg07647058
cg07654871
cg07654934
cg07671055
cg07695330
cg07697815
cg07707056
cg07708487
cg07710118
cg07710883
cg07718244
cg07722783
cg07730301
cg07733031
cg07739478
cg07743451
cg07744063
cg07745373
cg07751757
cg07782113
cg07786694
cg07793883
cg07800806
cg07803236
cg07806084
cg07806886
cg07820662
cg07843760
cg07849904
cg07850477
cg07850604
cg07859876
cg07862554
cg07870486
cg07871229
cg07873590
cg07878486
cg07894663
cg07895657
cg07896092
cg07900474
cg07906193
cg07906262
cg07910460
cg07914614
cg07918634
cg07929310
cg07933035
cg07934780
cg07944831
cg07955474
cg07955995
cg07958711
cg07962796
cg07963234
cg07968030
cg07982481
cg07990880
cg07995570
cg08019718
cg08021840
cg08023500
cg08026970
cg08030082
cg08035942
cg08064488
cg08066129
cg08066943
cg08067365
cg08070511
cg08073133
cg08073215
cg08074477
cg08086433
cg08086751
cg08088161
cg08090440
cg08090772
cg08097417
cg08103676
cg08104207
cg08113851
cg08122351
cg08124722
cg08139234
cg08151063
cg08151623
cg08166272
cg08169325
cg08183291
cg08186124
cg08187585
cg08189214
cg08203012
cg08204131
cg08209133
cg08222513
cg08229740
cg08234504
cg08242020
cg08251036
cg08251399
cg08255481
cg08260066
cg08260569
cg08264839
cg08280936
cg08281561
cg08296824
cg08314021
cg08315168
cg08319905
cg08323075
cg08353712
cg08357125
cg08363794
cg08365859
cg08370996
cg08379637
cg08382060
cg08402734
cg08413469
cg08420066
cg08424423
cg08425187
cg08428985
cg08434234
cg08438705
cg08443605
cg08447327
cg08453194
cg08456993
cg08458738
cg08463155
cg08468904
cg08470742
cg08483558
cg08487374
cg08495825
cg08498406
cg08520451
cg08521598
cg08523029
cg08523575
cg08527307
cg08529529
cg08540945
cg08541521
cg08551480
cg08554302
cg08555552
cg08568155
cg08572611
cg08575696
cg08581743
cg08587542
cg08593802
cg08597056
cg08612467
cg08615372
cg08619312
cg08622677
cg08624712
cg08629469
cg08631650
cg08639855
cg08645904
cg08667275
cg08668790
cg08672978
cg08676975
cg08685702
cg08691836
cg08693080
cg08694544
cg08698198
cg08709831
cg08711521
cg08716013
cg08719317
cg08726071
cg08730239
cg08730743
cg08734647
cg08735298
cg08736129
cg08736634
cg08739433
cg08739715
cg08745595
cg08746254
cg08749132
cg08751438
cg08757017
cg08765228
cg08768421
cg08768633
cg08770761
cg08771731
cg08774009
cg08796252
cg08808904
cg08809333
cg08810524
cg08813660
cg08827307
cg08832906
cg08835772
cg08845123
cg08852057
cg08857355
cg08860498
cg08860509
cg08860790
cg08870112
cg08871052
cg08875675
cg08894804
cg08896629
cg08898148
cg08899303
cg08899632
cg08900043
cg08910510
cg08910625
cg08911208
cg08922032
cg08930881
cg08939521
cg08940669
cg08941714
cg08947775
cg08953976
cg08957484
cg08959255
cg08965078
cg08965235
cg08980396
cg08989212
cg08998814
cg09019938
cg09024124
cg09025210
cg09028487
cg09037813
cg09046908
cg09057265
cg09072120
cg09082554
cg09086835
cg09088834
cg09093642
cg09105193
cg09109074
cg09118625
cg09119122
cg09121930
cg09126721
cg09130785
cg09133026
cg09143801
cg09149379
cg09155044
cg09159405
cg09160032
cg09167527
cg09173681
cg09177194
cg09181872
cg09190280
cg09191327
cg09191448
cg09207494
cg09214777
cg09219011
cg09226668
cg09237720
cg09244607
cg09249998
cg09254939
cg09275869
cg09285213
cg09285287
cg09289187
cg09294589
cg09298505
cg09300856
cg09304040
cg09312502
cg09328011
cg09332710
cg09332772
cg09351449
cg09370413
cg09372060
cg09374772
cg09392615
cg09395443
cg09401099
cg09401639
cg09404633
cg09406547
cg09413557
cg09417935
cg09418283
cg09420572
cg09422372
cg09424526
cg09424682
cg09428349
cg09434995
cg09435025
cg09441152
cg09446893
cg09463096
cg09465008
cg09470044
cg09472222
cg09474017
cg09476621
cg09477782
cg09480837
cg09481871
cg09488129
cg09499629
cg09500821
cg09506081
cg09507212
cg09509673
cg09515953
cg09532988
cg09538374
cg09543255
cg09548179
cg09554951
cg09556292
cg09559780
cg09574819
cg09583383
cg09589266
cg09589662
cg09593860
cg09610084
cg09612929
cg09626193
cg09626984
cg09630437
cg09644153
cg09647147
cg09647157
cg09663145
cg09670535
cg09681335
cg09693433
cg09695735
cg09697644
cg09703318
cg09708488
cg09719850
cg09722212
cg09722397
cg09722555
cg09727935
cg09730015
cg09738328
cg09738346
cg09743596
cg09747045
cg09748749
cg09757676
cg09769084
cg09772154
cg09778271
cg09794131
cg09796170
cg09797063
cg09806671
cg09807875
cg09809672
cg09815962
cg09828503
cg09846510
cg09847789
cg09851465
cg09851987
cg09854553
cg09855968
cg09856200
cg09877136
cg09877744
cg09881808
cg09892203
cg09896057
cg09896412
cg09915377
cg09919193
cg09923267
cg09925607
cg09926783
cg09927842
cg09954232
cg09958065
cg09969277
cg09974818
cg10002561
cg10003262
cg10021803
cg10023862
cg10045354
cg10052840
cg10054262
cg10055227
cg10061353
cg10062465
cg10064162
cg10064339
cg10073091
cg10074504
cg10074727
cg10109570
cg10109614
cg10112204
cg10132202
cg10132838
cg10135569
cg10137837
cg10140148
cg10141789
cg10144604
cg10157715
cg10158181
cg10168850
cg10191830
cg10201971
cg10205430
cg10207850
cg10208461
cg10210690
cg10225525
cg10233631
cg10236324
cg10238302
cg10239098
cg10239449
cg10242724
cg10246774
cg10247840
cg10266490
cg10270037
cg10283199
cg10308629
cg10310274
cg10322053
cg10323725
cg10329244
cg10330120
cg10342789
cg10345936
cg10346364
cg10351440
cg10359823
cg10365423
cg10376763
cg10377274
cg10382221
cg10385651
cg10388442
cg10389701
cg10397063
cg10408324
cg10412602
cg10413300
cg10453365
cg10463207
cg10483289
cg10483461
cg10485162
cg10486998
cg10496627
cg10498261
cg10498798
cg10505004
cg10506497
cg10510588
cg10511758
cg10512202
cg10515753
cg10521049
cg10523019
cg10528511
cg10533411
cg10536999
cg10541534
cg10549018
cg10549986
cg10552385
cg10565985
cg10578777
cg10579012
cg10580270
cg10586358
cg10591174
cg10598499
cg10602219
cg10604258
[truncated: 3,022 more rows]

## Sheet: Table S6
Table S6. Donor information, QC results of TapeLift samples and predicted DNA methylation ages - Independent validation dataset.
Sample	Age [y/o]	Age group	Gender	Array barcode & position	∆Ct	Total DNA amount after pre-array QC [ng]	Passed QC steps? [Y/N]	DNA methylation age - 1st gen. TapeLift clock [y/o]	DNA methylation age - PC-based TapeLift clock [y/o]
106	29	18-29	F	209344100105_R06C01	0.3	82	Y	29.3	35.7
107	28	18-29	F	209344100130_R04C01	0.9	114	Y	27.4	35.2
108	21	18-29	M	209344100130_R05C01	2.7	4	Y	24	29.9
109	26	18-29	M	209344100130_R07C01	0.8	118	Y	32.6	36.2
110	37	30-39	F	209344100105_R08C01	0.8	20	Y	34.4	35.1
111	31	30-39	M	209344100130_R08C01	0.1	51	Y	38.6	38.4
112	35	30-39	M	209344100129_R07C01	0.2	57	Y	34.8	37.1
113	48	40-49	F	209344100130_R01C01	0.5	96	Y	43.4	45.9
114	47	40-49	M	209344100105_R05C01	1.1	107	Y	47.2	49
115	48	40-49	M	209344100129_R05C01	0.1	23	Y	48.1	45.3
116	49	40-49	M	209344100129_R06C01	0.2	53	Y	50.2	51.1
117	56	50-59	F	209344100129_R03C01	1.3	10	Y	47.7	52.3
118	51	50-59	F	209344100130_R06C01	2.9	60	Y	44.3	47.8
119	50	50-59	F	209344100129_R01C01	0.2	53	Y	41.2	45.1
120	51	50-59	M	209344100129_R08C01	0.7	60	Y	50.3	57.7
121	53	50-59	M	209344100129_R02C01	0.6	72	Y	47	51.8
122	63	60-69	F	209344100130_R02C01	0.3	103	Y	53.9	50.3
123	64	60-69	F	209344100130_R03C01	0.1	228	Y	62.4	57.5
124	64	60-69	F	209344100129_R04C01	0.7	52	Y	57.4	56.3

## Sheet: Table S7
Table S7. Top 50 TSGs whose promoter regions exhibit the most statistically significant differences in methylation between the TapeLift-derived methylomes of the youngest (18–29 y/o) and oldest (>60 y/o) donors.
The last column presents the correlation between donors’ chronological age and the average promoter methylation levels derived from their respective TapeLift datasets.
TSG	CpGs in the region	Mean β-value in Old donors	Mean β-value in young donors	∆Mean β-value	p-value (Wilcoxon)	Pearson (r)
ALDH1A2	12	0.283886	0.245722	0.0381636	0.00014798	0.416345
ARNTL	4	0.0528048	0.0387163	0.0140885	2.44129e-06	0.319486
ASCL1	7	0.0736176	0.0618581	0.0117595	3.90969e-05	0.411537
ASXL1	7	0.0367478	0.0319533	0.00479453	0.00471269	0.238722
BTG3	10	0.0816664	0.0673573	0.0143091	0.000309053	0.389841
CADM1	5	0.0599888	0.0548399	0.0051489	0.00599596	0.242063
CDX2	9	0.0946603	0.0701443	0.024516	8.24028e-05	0.437452
CFTR	6	0.092847	0.0667053	0.0261417	0.000492958	0.381759
CTNNA2	23	0.155573	0.140708	0.0148643	2.43191e-05	0.484778
DPH1	8	0.265825	0.245327	0.0204977	0.00136616	0.318941
EBF3	9	0.0561453	0.0507004	0.00544489	0.00471269	0.362919
EYA4	23	0.0685352	0.0589532	0.00958197	1.21618e-05	0.459875
FOXA1	10	0.0489516	0.0431016	0.00584995	0.00179695	0.3779
FOXA2	16	0.100082	0.0732801	0.0268016	5.89753e-07	0.53688
FOXD3	6	0.0774583	0.0668352	0.0106231	0.00205523	0.313095
GATA4	21	0.134427	0.125689	0.00873835	0.00072546	0.351743
GATA5	8	0.0422171	0.035819	0.00639808	0.00471269	0.340579
GPX3	9	0.501163	0.470029	0.0311335	0.000422784	0.437842
HIC1	41	0.0680651	0.0608916	0.00717345	0.00443269	0.334665
ID4	3	0.0546493	0.0443606	0.0102886	0.00416757	0.275892
IGFBP3	21	0.0710713	0.0623621	0.00870919	0.000721944	0.393809
LRIG3	19	0.0902516	0.0805117	0.0097399	0.00367925	0.253103
LRRC3B	18	0.0703946	0.0605562	0.0098384	0.000717288	0.385258
LRRC4	5	0.045382	0.0392372	0.0061448	0.00179695	0.42978
MME	22	0.143232	0.138433	0.00479869	0.00500827	0.416591
NDRG4	34	0.146708	0.138469	0.00823924	0.00341223	0.299624
NPAS2	9	0.0388828	0.0351065	0.0037763	0.000422784	0.255314
PANX2	7	0.0678251	0.0502446	0.0175805	0.000573118	0.298782
PAX5	9	0.103703	0.0853603	0.0183428	0.0003345	0.393789
PCDH10	10	0.064827	0.0544396	0.0103874	1.48762e-05	0.431766
PDCD4	8	0.112789	0.101372	0.0114177	0.00416757	0.236027
PDX1	7	0.182049	0.14858	0.033469	5.27669e-06	0.471731
PGR	11	0.211328	0.204561	0.00676699	0.00391664	0.250357
PLCD1	13	0.109618	0.0979437	0.0116747	0.0030421	0.279778
PRKCB	5	0.0704895	0.0539926	0.0164969	0.00285277	0.432387
PTCH1	18	0.0618386	0.0523647	0.00947394	0.000302307	0.365846
RBM38	8	0.194051	0.146135	0.0479157	0.000124873	0.516001
RNF144A	6	0.0869185	0.0693846	0.0175339	0.00250544	0.205537
SHISA3	5	0.0755129	0.0654377	0.0100751	3.23977e-05	0.434536
SMAD2	5	0.0433334	0.0366804	0.00665302	0.00500827	0.269692
SOX1	9	0.0986253	0.0796966	0.0189287	1.85509e-07	0.456086
SOX11	9	0.0807948	0.0657135	0.0150813	1.64354e-05	0.478619
SPARC	8	0.361179	0.348907	0.0122728	0.00345476	0.235998
SPRY4	20	0.0633721	0.0531938	0.0101783	0.00285277	0.363098
TBX5	23	0.156016	0.116495	0.0395216	1.94302e-06	0.447057
TP53BP1	18	0.102041	0.0925582	0.00948301	0.000328112	0.333383
UCHL1	5	0.289265	0.218818	0.0704465	0.000666117	0.407604
UNC5D	8	0.358154	0.318898	0.039256	0.00250544	0.373811
WT1	16	0.196206	0.175035	0.0211716	0.00179695	0.44129
ZIC1	13	0.232143	0.150982	0.08	2.6718e-09	0.620308

## Sheet: Table S8
Table S8. QC parameters obtained using one or two tapes instead of the four applied for this study.
Sample	Tapes	Age [y/o]	Gender	∆Ct	Total DNA amount after pre-array QC [ng]
A	1	23	M	0.1	50.1
B	1	48	F	0.6	62
C	1	45	M	0.6	36.8
D	1	26	F	1.2	24.1
E	1	27	F	0.4	97.2
F	1	28	M	0.1	55.6
G	1	39	F	0.7	27.5
H	1	27	M	3.4	12.3
I	1	27	F	2	17.2
J	1	29	F	2.9	12.8
K	2	27	M	0.3	77.9
L	2	27	F	0.4	170.4
M	2	29	M	0.5	24.1
N	2	23	M	0.6	54.1
O	2	18	F	0.3	54.3
P	2	22	F	0.2	47.3
Q	2	27	F	0.1	44.1
R	2	39	F	0.5	40.3
S	2	26	F	0.3	40.3
T	2	29	F	4.5	11.3

## Sheet: Table S9
Table S9. Donor information and QC results of TapeLift datasets obtained with one or two tapes.
Sample	Tapes	Age [y/o]	Gender	∆Ct	Total DNA amount after pre-array QC [ng]	Array barcode & position	Passed QC steps? [Y/N]	Corresponding sample of the same donor in Table S1 (4 tapes)
125	1	28	F	0.5	204	209344100086_R05C01	Y	96
126	1	46	M	2.4	6	209344100086_R04C01	Y	6
127	2	25	F	0.3	131	209344100105_R02C01	Y	18
128	2	49	F	0.7	873	209344100105_R03C01	Y	8
129	2	29	M	0.2	90	209344100105_R04C01	Y	5
